# Supplementary material for: Itch perception is reflected by neuronal ignition in the primary somatosensory cortex
Source: Natl Sci Rev. 2021 Dec 3;9(6):nwab218. doi: 10.1093/nsr/nwab218 (PMC9232292; doi:10.1093/nsr/nwab218)
Supplement: nwab218_Supplemental_Files [file nwab218_supplemental_files.zip]

Archive with 7 entries (7 files):
- figS1.eps
- figS2.eps
- figS3.eps
- figS4.eps
- Movie S1. In vivo two-photon calcium imaging in the S1Tr during chloroquine induced scratching behavior.avi
- Movie S2. Optogenetic stimulation of spinal GRPR neurons evoked robust scratching behavior.avi
- Supplementary_data_itch_perception_20211130.docx
